# Supplementary material for: Extreme bill dimorphism leads to different but overlapping isotopic niches and similar trophic positions in sexes of the charismatic extinct huia
Source: Oecologia. 2021 Nov 29;198(1):67–77. doi: 10.1007/s00442-021-05082-8 (PMC8803797; doi:10.1007/s00442-021-05082-8)
Supplement: Supplementary file 2 — Supplementary file2 (CSV 50 kb) [file 442_2021_5082_MOESM2_ESM.csv]

	Museum	Number	Year	LabelLocality	Collector	OtherLabelInformation	normalised_d15N	normalised_d13C	CN_mass_ratio	CarbonCorrect	Sex	LM1x.1	LM1y.1	LM2x.1	LM2y.1	LM3x.1	LM3y.1	LM4x.1	LM4y.1	LM5x.1	LM5y.1	LM6x.1	LM6y.1	LM7x.1	LM7y.1	LM8x.1	LM8y.1	LM9x.1	LM9y.1	LM10x.1	LM10y.1	LM11x.1	LM11y.1	LM12x.1	LM12y.1	LM13x.1	LM13y.1	PC.1	PC.2	PC.3	PC.4	PC.5	PC.6	PC.7	PC.8	PC.9	PC.10	PC.11	PC.12
1	MNHN	MO-1876-223	1877				NA	NA	NA	NA	Male	25.91	17.441	32.639	17.533	39.323	17.853	45.96	18.357	52.461	19.501	58.961	21.195	65.324	23.621	58.732	22.797	52.095	22.294	45.457	22.248	38.865	22.202	32.319	22.797	25.727	23.758	-0.06105	0.025482	0.012729	-0.0035894	0.0068543	0.00072355	0.0036369	-0.00064433	-0.00022451	-0.00032059	0.0030134	0.00099432
2	MNHN	MO-1876-225	1877				NA	NA	NA	NA	Female	21.335	15.323	28.872	15.267	36.492	15.655	43.862	16.57	51.122	18.177	58.188	20.754	64.81	25.159	57.827	22.416	50.651	20.698	43.502	19.922	36.159	19.618	28.844	20.033	21.446	20.975	-0.012691	0.01761	0.0025118	0.0049142	0.0083376	0.00056483	0.00037974	0.0013322	-0.00057542	0.0004807	0.001116	0.00065177
3	MNHN	MO-1876-227	1877	Wellington City			NA	NA	NA	NA	Female	15.858	9.904	28.685	10.392	40.971	11.961	52.445	15.425	63.107	20.458	73.012	27.819	81.184	39.023	72.362	29.28	62.404	22.461	51.85	18.131	40.484	15.966	28.577	15.533	15.966	17.265	0.07058	-0.0084527	0.0029093	0.0015909	-0.0044963	0.0013362	-0.0045648	0.00020535	-9.75E-05	-9.15E-05	-0.00015262	-0.001205
4	MNHN	MO-1876-228	1877				NA	NA	NA	NA	Female	18.879	12.429	29.169	13.121	39.175	14.616	48.756	17.227	57.881	20.956	66.455	26.132	74.369	33.149	65.905	27.816	57.142	23.348	48.095	19.855	38.545	18.093	28.807	16.991	18.643	17.495	0.036549	0.031465	-0.0033012	-0.0080174	0.0085282	0.0014528	-0.0019337	0.001428	-0.0034187	-0.0020437	0.00032958	-0.0011893
5	MNHN	MNHN-ZO-MO-1999-951	1895				4.36	-22.18	3.26	-22.17387035	Male	22.114	12.637	28.186	13.747	34.282	14.809	40.304	16.018	46.277	17.82	51.929	20.14	57.474	23.126	51.617	21.975	45.66	20.971	39.819	20	33.78	19.835	27.849	19.786	21.777	20.296	-0.089663	-0.0086681	0.0019678	-0.0039575	-0.0040856	-0.0026019	-0.0015139	0.00070089	-0.004554	-0.0020133	-0.0014227	-0.002515
6	MNHN	MNHN-ZO-MO-1999-952	1895				3.92	-22.27	3.24	-22.26387035	Female	15.831	7.207	29.854	7.691	43.002	9.832	55.126	14.023	66.041	20.402	75.643	29.221	82.712	42.968	74.975	30.119	65.212	21.968	54.274	16.188	42.369	12.619	29.44	11.168	15.393	12.089	0.10728	-0.0041436	0.012234	0.00015471	0.0047592	-0.0026159	0.0054612	-0.0017632	-0.00053006	-0.00090806	-0.0001282	-0.00051741
7	MNHN	MNHN-ZO-MO-1999-953	1895				6.89	-22.17	3.27	-22.16387035	Male	21.996	16.032	29.224	16.271	36.322	16.953	43.476	17.672	50.501	18.705	57.378	20.696	64.274	23.738	57.12	22.872	50.15	22.282	43.218	22.042	36.239	22.245	29.288	22.927	22.374	24.236	-0.07831	0.00063149	0.0049786	-0.0018093	0.00069557	-0.0033881	-0.0030057	-0.0026673	-0.00088975	0.0026068	0.00059366	0.00024574
8	MNHN	MNHN-ZO-MO-1999-954	1895				5.35	-23.03	3.27	-23.02387035	Male	22.834	16.187	30.893	16.657	38.834	17.461	46.736	18.755	54.501	20.579	62.07	23.167	69.364	26.598	61.756	24.814	54.069	23.226	46.285	22.402	38.501	22.245	30.618	22.677	22.814	23.304	-0.042761	0.024787	0.0016195	-0.0013994	-0.0029972	0.0017435	0.00074398	0.0039748	-0.00079646	-0.00010703	-0.0018753	0.0021736
9	MNHN	MNHN-ZO-MO-1999-955	1895				6.88	-22.66	3.21	-22.65387035	Female	16.819	13.423	28.346	13.927	39.567	15.241	50.327	17.652	60.845	21.388	70.795	26.473	79.78	34.428	70.312	27.766	60.21	23.273	49.735	20.534	39.052	18.934	28.007	18.364	16.721	19.066	0.039671	0.034055	-3.93E-05	0.0032059	0.0030312	-0.0007019	0.0037678	0.0011128	7.96E-05	0.00024209	0.00067279	-0.00086335
10	SMAG	33	1912			Collection of the Southland Museum and Art Gallery Niho o te Taniwha.	NA	NA	NA	NA	Male	25.808	14.881	33.84	15.908	41.685	17.402	49.374	19.488	56.846	22.352	63.85	26.057	70.512	31.038	63.29	27.894	56.13	25.963	48.627	24.531	41.187	23.629	33.622	23.566	25.777	24.282	-0.063099	-0.026684	-0.0065716	0.0017986	-0.0071815	0.0054992	-0.00016972	-0.0033079	0.00052471	-0.0015259	-7.44E-05	0.00096188
11	SMAG	34	1912			Collection of the Southland Museum and Art Gallery Niho o te Taniwha.	NA	NA	NA	NA	Female	33.148	9.819	47.423	12.326	60.933	16.365	73.677	22.075	85.028	29.526	95.056	38.997	102.437	52.925	94.429	40.251	84.053	31.476	72.98	25.139	60.515	20.474	47.354	17.549	32.73	16.992	0.075079	0.0030771	-0.0066701	0.0047493	-0.0018549	-0.0022751	0.0025901	-0.0019818	4.24E-05	-0.0024174	0.0018186	-0.00042104
12	NMNZ	OR.000094	NA	North Island	Unknown		NA	NA	NA	NA	Male	13.173	13.287	19.894	13.719	26.552	14.482	33.129	15.637	39.458	17.348	45.848	19.43	51.847	22.337	45.498	20.935	39.045	19.925	32.593	19.574	26.12	19.451	19.646	19.719	13.142	20.481	-0.06955	0.0053525	0.0060557	-0.00025451	-0.0047255	0.0039898	0.0034396	0.0013027	0.0027138	-0.0023872	0.0005872	-2.98E-05
13	NMNZ	OR.000098	NA	North Island	Unknown		NA	NA	NA	NA	Female	18.19	6.744	30.356	6.938	42.153	8.26	53.289	11.097	63.841	15.664	73.617	22.174	82.518	31.464	73.17	23.515	63.355	17.394	52.803	13.643	41.706	11.699	30.142	11.311	18.268	12.341	0.0651	0.016368	0.0010857	-0.0033815	0.0001581	0.0032188	-0.00022845	0.0031679	-0.0018326	0.0024863	-0.00060974	-0.00032597
14	NMNZ	OR.000181	NA	North Island	Unknown		NA	NA	NA	NA	Female	11.917	2.892	26.805	4.016	40.723	6.779	53.712	11.517	65.578	18.283	76.269	27.398	84.687	40.956	75.546	28.522	64.829	19.923	53.105	13.635	40.245	9.852	26.456	8.16	11.775	8.625	0.092336	0.0089498	0.003487	-0.0018877	0.00071694	-0.001699	0.001792	-0.00058105	-0.00033664	0.00011491	-0.0014743	1.87E-05
15	NMNZ	OR.000189	1898	Wellington Province	HH Travers		5.28	-23.03	3.35	-23.02200757	Female	10.416	7.605	23.378	8.687	35.81	11	47.371	14.998	58.297	20.705	68.246	28.278	76.848	38.599	67.535	29.774	57.565	22.667	46.777	17.841	35.322	14.765	23.23	13.641	10.278	14.479	0.061509	0.0099278	-0.0034097	-0.0060819	-0.0031055	0.0032504	-0.0039556	0.00075201	0.00033537	-0.0011714	0.0014654	0.0007779
16	NMNZ	OR.001518	1890	Southern side, Puketoi Range, Pahiatua	Unknown		5.88	-22.5	3.37	-22.49619276	Male	27.617	21.941	34.341	22.826	40.922	23.915	47.502	25.355	53.856	27.35	59.984	30.064	65.762	33.93	59.49	31.935	53.239	30.558	46.885	29.529	40.51	28.995	34.033	28.912	27.545	29.262	-0.068047	-0.0087628	-0.0033007	0.0017309	0.002517	0.00098668	0.00027265	0.00015038	-0.0013668	0.00015398	-0.00060098	4.89E-05
17	NMNZ	OR.005047	1901	no data	Unknown		6.19	-22.46	3.54	-22.44971736	Male	24.904	12.343	31.995	13.481	38.954	15.1	45.826	17.157	52.478	19.652	58.868	22.978	65.04	26.918	58.431	24.729	51.866	22.76	45.169	21.184	38.341	20.046	31.426	19.783	24.379	19.871	-0.060998	-0.00029194	-0.0063485	-0.0055564	-0.0034703	0.003545	-0.0015423	-0.0010856	-0.00048691	-0.00051291	-0.00088404	0.0038978
18	NMNZ	OR.005516	NA	North Island	Unknown	Presented by Mrs M.B. Wallace	NA	NA	NA	NA	Female	13.732	3.55	31.191	5.047	47.447	8.685	62.339	14.803	75.689	23.606	87.104	35.373	96.273	51.834	86.355	36.722	74.853	25.293	61.825	16.813	47.359	11.385	31.279	9.038	13.556	9.8	0.1103	0.0026799	0.002671	-0.011628	-0.00099411	-0.0017686	-0.00089942	-0.0020356	-0.00076663	0.00095193	0.00050939	-0.00010154
19	NMNZ	OR.011055	NA	no data	Unknown		NA	NA	NA	NA	Male	27.921	4.479	34.413	4.828	40.782	5.403	47.151	6.266	53.418	7.396	59.458	9.471	65.293	12.81	59.027	11.68	52.76	11.023	46.453	10.776	40.228	10.879	33.879	11.454	27.675	12.43	-0.089663	-0.017259	0.02084	0.0005972	0.0071615	-0.0025697	-0.00094215	0.00026559	-0.00083293	0.0013687	-0.00021494	0.00036593
20	NMNZ	OR.011062	1880	Akatarawa	SR Johnson	presented by C.W. Johnson	5.87	-22.28	3.46	-22.27875165	Male	33.423	20.775	40.582	21.597	47.668	22.661	54.609	24.015	61.526	25.853	68.201	28.345	74.695	31.791	67.826	30.195	60.813	29.179	53.944	28.598	47.003	28.236	40.062	28.381	33.024	28.889	-0.081294	0.00020899	0.0080537	0.00032814	-9.58E-05	0.00069138	0.0033421	-0.0010006	0.00010566	0.00028242	0.00019931	-0.00016311
21	NMNZ	OR.011063	1899	Makara, Wellington	LJ Vangioni	Acquired from LJ Vangioni; 1953	5.45	-22.25	3.65	-22.24129495	Male	28.958	26.013	35.655	27.243	42.256	28.667	48.824	30.543	55.198	32.743	61.442	35.332	67.395	38.697	60.989	37.37	54.745	35.979	48.241	34.879	41.835	34.005	35.332	33.487	28.828	33.261	-0.084319	0.0055003	-0.014467	-0.0047779	0.0029983	-3.32E-05	0.0051855	0.0022069	0.0016643	-0.00057698	-0.0012702	0.00055319
22	NMNZ	OR.011064	1880	Akatarawa	SR Johnson		5.74	-22.78	3.44	-22.77875165	Female	21.706	10.324	31.98	11.885	41.901	14.001	51.369	17.224	60.384	21.656	68.694	27.346	76.046	35.253	68.291	28.555	59.78	23.67	50.815	20.296	41.347	18.231	31.627	16.871	21.555	16.77	0.029194	0.015635	-0.0086012	0.0043169	-0.0031865	0.0030331	0.0015094	0.0018606	-0.0019179	-0.00073592	-0.00030893	-0.0013623
23	NMNZ	OR.025303	NA	North Island	Unknown	Donated to Museum of New Zealand from Massey University Ecology Department Museum, Palmerston North on 18/12/1997	NA	NA	NA	NA	Female	23.364	5.085	36.695	5.772	49.339	8.384	60.815	12.85	71.466	19.172	80.743	27.693	88.44	39.787	80.193	28.793	70.779	20.959	60.403	15.324	48.858	11.819	36.489	10.239	23.295	10.857	0.087423	-0.00097847	-1.58E-05	-0.0048678	-0.00054814	0.0031858	0.0010132	-0.0015558	-0.00058039	4.63E-05	-0.001125	0.00045188
24	NMNZ	OR.025304	NA	North Island	Unknown	Donated to Museum of New Zealand from Massey University Ecology Department Museum, Palmerston North on 18/12/1997	NA	NA	NA	NA	Female	20.197	3.175	28.734	3.384	37.063	4.425	44.871	6.611	52.523	9.422	59.55	13.899	65.12	21.394	58.821	15.304	51.534	12.233	44.038	9.786	36.334	8.485	28.318	8.068	19.989	8.797	0.027577	-0.011102	0.0054868	0.012245	0.012771	0.0011527	0.00056919	-0.0042755	-0.0011075	-0.0036058	-0.0011472	0.0015913
25	NMNZ	OR.000097	NA	North Island	Unknown		NA	NA	NA	NA	Male	33.569	7.865	40.264	8.191	46.805	8.881	53.174	10.071	59.523	11.586	65.642	13.792	71.627	17.207	65.278	15.672	59.043	14.559	52.732	13.907	46.46	13.677	40.137	13.931	33.813	14.662	-0.062447	-0.0012474	-7.36E-07	-0.00037088	0.0039456	0.0024033	-0.0011792	-0.00054394	0.0017119	0.0010652	-0.001167	-0.0003943
26	NMNZ	OR.000096	NA	no data	Unknown	Presented by Mrs M.B. Wallace	NA	NA	NA	NA	Female	14.837	6.503	27.879	7.082	40.268	8.969	51.909	12.501	62.803	17.808	72.576	25.319	80.442	37.26	71.847	26.496	62.037	19.489	51.236	15.098	39.801	12.557	27.599	12.015	14.78	13.248	0.078341	-0.0054023	0.0055717	0.0059437	-0.003202	-0.00090716	-0.00049803	0.00011713	0.00060204	0.0013822	-0.0003664	0.00020046
27	NMNZ	OR.000177	1911	no data	MD Rosenberg	Probably presented from Rosenburg	NA	NA	NA	NA	Female	17.534	16.662	30.11	17.41	42.299	19.183	53.96	22.202	65.096	26.731	75.428	32.963	83.905	43.822	74.486	34.681	64.043	29.224	52.991	26.343	41.578	24.349	29.778	23.85	17.645	24.903	0.036798	-0.0033153	0.0020689	0.015039	0.00099616	0.00017105	0.00081249	0.00018757	0.002578	0.00092989	0.0019664	-0.00080287
28	NMNZ	OR.001327	NA	no data	AK Newman		NA	NA	NA	NA	Male	17.441	5.11	24.819	5.657	32.014	6.648	39.183	8.082	46.248	9.959	52.922	12.8	59.388	16.476	52.323	15.616	45.31	14.547	38.427	13.948	31.388	13.791	24.376	14.182	17.363	15.042	-0.11025	-0.038024	0.0096975	-0.0087249	0.0049812	0.0014973	0.00069403	0.0022543	-0.00058408	0.0012783	-0.00015032	0.00021263
29	NMNZ	OR.005526	NA	no data	Unknown		NA	NA	NA	NA	Female	31.713	25.042	40.444	25.33	49.06	26.137	57.532	27.347	65.745	29.566	73.814	32.707	81.219	37.951	73.295	34.493	65.111	32.419	56.869	31.496	48.426	30.863	39.954	31.122	31.597	32.102	-0.020026	0.013836	0.0067688	0.0066368	0.005639	0.0012321	0.00086165	0.00023426	0.00045815	9.68E-05	0.0026425	0.00063985
30	NMNZ	OR.008514	NA	no data	Unknown	Presented by Arthur Jacobs	NA	NA	NA	NA	Male	29.193	20.59	36.218	21.462	43.313	22.334	50.243	23.583	57.102	25.21	63.773	27.402	70.09	30.761	63.372	29.205	56.631	28.003	49.771	27.39	43.006	27.484	36.053	27.649	29.217	28.828	-0.069086	0.0015344	0.0045166	0.0018055	-0.009686	-0.0030952	-0.0037763	0.0010137	0.00070109	-0.0030552	0.00034481	-0.002904
31	NMNZ	OR.008561	NA	no data	Unknown		NA	NA	NA	NA	Female	14.927	10.165	24.496	10.668	33.608	11.905	42.353	14.377	50.594	18.132	58.195	23.26	64.559	31.135	57.554	24.771	49.862	20.65	41.529	17.994	33.058	16.346	24.404	15.751	15.247	16.392	0.031139	-0.010117	-0.0053301	0.0070661	0.0062134	0.0062922	0.00067461	0.00059219	-0.00028655	-0.0011039	0.0013596	-0.00051832
32	NMNZ	OR.010868	NA	no data	Unknown		NA	NA	NA	NA	Female	8.836	6.596	22.321	7.429	35.175	9.5	47.219	13.046	58.317	18.651	68.245	26.71	75.505	40.128	67.311	27.994	57.214	21.139	46.228	16.726	34.398	14.43	21.949	14.002	8.735	15.443	0.067371	-0.030614	0.0074703	0.015688	-0.0041938	-0.0012958	-0.00017135	-0.00062947	-0.00080516	-0.00031388	-0.00072866	-0.00031948
33	NMNZ	OR.011056	1899	Makara, Wellington	LJ Vangioni		NA	NA	NA	NA	Female	24.792	3.139	39.713	5.459	52.95	9.826	64.777	16.331	74.967	24.883	83.474	35.619	88.432	51.131	82.2	37.529	73.603	27.294	63.595	19.652	52.04	14.147	38.848	11.236	24.428	10.372	0.093588	-0.0295	-0.0021499	-0.0032423	0.0041271	0.0023821	-0.0010036	0.00050586	0.0024814	-0.00089905	-0.0014007	0.002067
34	NMNZ	OR.015791	NA	no data	Unknown	Purchased from Mrs Bisschops, Balclutha; December 1970	NA	NA	NA	NA	Male	12.352	12.378	20.876	12.786	29.375	13.45	37.643	14.802	45.836	16.767	53.773	19.626	61.021	24.883	53.313	22.229	45.376	20.111	37.465	18.962	29.426	18.273	21.31	18.401	13.067	19.37	-0.025021	0.0093007	-0.013553	0.0025541	0.010787	-0.0033306	-0.0037848	0.001865	0.0017071	-0.00055245	0.0021149	-0.00042701
35	NMNZ	OR.022790	1882	no data	WH Holmes	Presented by Mrs Mary J Holmes; wife of William H. Holmes; 1947	NA	NA	NA	NA	Female	18.037	10.786	27.418	11.058	36.391	12.1	45.183	14.14	53.386	17.493	60.954	22.252	67.344	30.046	60.41	23.294	52.615	19.261	44.503	16.904	36.029	15.771	27.191	15.635	17.992	16.541	0.045845	-0.0035204	0.0052714	0.01155	-0.00064819	0.0016129	0.0014345	0.0015362	-0.001195	-0.00057638	-0.00011495	-4.57E-05
36	NMNZ	OR.005533	NA	no data	Unknown		NA	NA	NA	NA	Male	9.377	2.315	17.735	2.707	26.014	3.649	34.214	5.061	42.179	7.219	49.948	10.162	57.285	14.596	49.398	12.869	41.551	11.182	33.625	10.241	25.66	10.005	17.617	10.398	9.574	11.732	-0.067128	-0.014744	0.0017408	-0.0041772	0.0017436	0.002235	-0.005273	0.00118	0.0011765	-0.0013428	0.00055758	-0.00024725
37	NMNZ	OR.005524	NA	North Island	Unknown		NA	NA	NA	NA	Male	17.07	2.324	22.309	2.662	27.485	3.275	32.471	4.12	37.478	5.451	42.294	7.246	46.9	10.373	41.914	8.767	37.097	7.774	32.112	7.373	27.231	7.267	22.246	7.479	17.218	7.922	-0.064177	-0.013346	0.0014007	0.007157	0.0031751	0.0017189	0.00093771	0.0011752	0.0019825	0.0041349	-0.0020165	-0.0023507
38	NMNZ	OR.000153	NA	no data	Unknown	Purchased from Mrs A Tosswell; 1916	NA	NA	NA	NA	Male	22.389	5.088	28.884	5.867	35.469	6.66	41.89	7.812	48.31	9.114	54.476	11.165	60.448	14.397	54.117	13.619	47.682	12.931	41.336	12.571	34.931	12.497	28.57	12.946	22.18	13.829	-0.10503	-0.019253	0.012286	-0.0032982	0.0025151	-0.0059343	-0.0013875	0.00026079	0.00073257	7.08E-05	-0.00018657	-0.00039332
39	NMNZ	OR.030203	1906	Near Saddle Hill (north side of Manawatu Gorge)	W Willson	Purchased from Veale family (James Veale, Donald Veale, Betty Bryson, and Margaret Holland), 20 Oct 2017. Shot by Bill Wilson c.1906 near Saddle Hill (north side Manawatu Gorge). Bill Wilson died at age 94, and the huia has been in family hands since (via James Veale�s mother, who was Bill Wilson�s sister). Bill Wilson died on 7 July 1969 aged 92, so would have been about 30 years old in 1906.	4.74	-23.57	3.56	-23.55475819	Female	88.077	45.802	109.134	47.94	128.374	52.696	145.743	60.018	160.708	70.814	172.519	86.046	177.917	109.08	171.183	87.97	159.586	72.631	145.049	62.851	128.374	56.865	109.187	54.62	88.291	55.636	0.13028	-0.044819	0.0073049	0.003157	-0.0056333	-0.010397	0.002232	0.0082021	-0.00077472	-0.00063714	0.0012073	0.0025122
40	NMNZ	OR.001328	NA	no data	AK Newman		NA	NA	NA	NA	Female	14.809	9.629	27.593	10.526	39.779	12.751	51.235	16.436	62.226	21.616	72.453	28.523	81.186	39.016	71.722	30.15	61.529	23.841	50.87	19.325	39.348	16.636	27.294	15.739	14.776	16.768	0.055198	0.0097565	-0.0033597	-0.00095106	-0.0021193	0.00029895	-0.0042371	-0.0024882	0.0014119	-0.00025017	-0.0010495	0.00026174
41	NMNZ	OR.000064	NA	no data	Unknown		NA	NA	NA	NA	Male	29.775	24.155	38.087	24.208	46.213	24.683	54.26	25.738	62.202	27.427	70.012	29.775	77.532	33.443	69.643	31.992	61.675	30.646	53.627	30.435	45.685	30.593	37.691	31.517	29.723	32.902	-0.061751	0.0017493	0.015044	-0.0017788	-0.0013131	0.0037281	-0.0018803	0.0031429	0.0028461	-9.14E-05	-0.00033221	0.00064902
42	NMW	Z.1969.140.010	1900	No Locality	Donation date = 1969, British Trust for Ornithology (donor)		4.919	-23.42	3.49	-23.41053241	Male	32.232	5.325	39.8	6.096	47.367	7.182	54.795	8.338	62.222	10.125	69.509	12.192	76.586	15.1	69.334	13.909	61.942	12.683	54.584	11.842	47.192	11.386	39.835	11.386	32.232	11.877	-0.049951	0.040132	-0.008749	-0.0050725	-0.0013491	-0.0043004	0.0025277	0.00091448	0.00083738	-0.0018437	0.00082171	0.00036646
43	NMW	Z.1969.140.011	1900	New Zealand	Donation date = 1969, British Trust for Ornithology (donor)		NA	NA	NA	NA	Female	56.027	32.577	69.716	33.85	82.449	36.75	93.98	41.384	104.768	48.175	113.717	57.195	120.296	70.423	113.222	58.008	103.884	49.165	93.874	43.435	82.379	39.721	70.034	37.953	56.31	38.59	0.10458	-0.0088939	-0.0012351	0.00063948	-0.0062494	-0.0024311	0.0021191	0.00038592	-0.00030792	-7.06E-05	0.0017883	-0.0012872
44	NMW	Z.1979.053.3283	1893	North Island	)British Trust for Ornithology (donor)	Capt. Vivian Hewitt collection	5.233	-21.9	3.37	-21.89490603	Male	29.055	3.967	34.706	4.588	40.225	5.363	45.876	6.361	51.284	7.624	56.58	9.641	61.545	12.721	56.181	10.86	50.752	9.973	45.322	9.375	39.803	9.197	34.263	9.33	28.678	9.796	-0.057595	0.0077972	0.010876	0.0077429	-0.00048454	-0.0026163	0.0014538	-0.0016065	-0.0021356	-0.00020608	-0.00080539	0.0010666
45	NMW	Z.1979.053.3284	1893	North Island	)British Trust for Ornithology (donor)	Capt. Vivian Hewitt collection	5.311	-22.32	3.5	-22.31490603	Female	23.619	7.762	38.285	9.714	52.047	13.047	64.904	18.238	76.523	25.476	86.809	34.857	95.237	48.142	86.142	35.904	75.952	26.857	64.475	20.095	51.904	15.428	38.095	13.19	23.428	12.762	0.094842	0.020623	-0.00063002	-0.0061685	0.00030891	-0.0032625	0.0024704	-0.00014101	-0.00060096	0.0015906	-0.00064349	0.00095864
46	NHMD	294762	1875				5.48	-22.17	3.4	-22.1693595	Male	22.046	13.133	28.809	13.605	35.572	14.313	42.125	15.44	48.705	17.196	54.944	19.503	61.183	22.701	54.865	20.945	48.548	19.608	42.152	19.005	35.755	18.664	29.254	18.848	22.806	19.555	-0.0462	0.0090911	-0.01733	0.00059946	-0.0055099	0.0029936	0.0020928	0.00050496	0.0002542	0.00083812	0.00093618	-0.00056903
47	NHMD	294763	1875				3.78	-22.6	3.3	-22.5993595	Female	24.638	10.768	33.287	11.931	41.609	13.75	49.424	16.435	57	20.104	63.712	24.966	69.319	32.572	63.055	26.815	56.135	22.788	48.917	19.269	41.132	17.449	33.109	16.435	24.727	16.375	0.030129	-0.0025529	-0.012335	0.0033848	0.0088386	-0.00096143	-0.0050517	0.00020915	-0.0030356	-0.0013062	-0.0039171	-0.00010509
48	LUOMUS	UL2095	1880			Neomorpha\Gouldii\Neu Seeland\'ank 11/[7] 79.'\\Prp.\Hedgren 1880. - label of dealer: G. A. FRANK AMSTERDAM	3.88	-23.02	3.25	-23.01875165	Female	13.919	10.427	22.725	11.422	31.291	13.228	39.6	15.586	47.614	18.589	55.076	23.139	61.551	29.882	54.44	24.576	47.218	21.021	39.462	18.524	31.448	16.829	23.176	16.258	14.674	16.461	0.020336	0.0093226	-0.022152	0.0074567	-0.00055497	-0.0028408	-0.0016971	-0.00077512	-0.00073338	0.0026042	0.00073495	0.0032073
49	NRS	572048	1868	NEW ZEALAND	Frank		4.93	-23.27	3.47	-23.26979003	Female	42.382	22.588	50.859	24.67	59.213	27.438	67.053	30.844	74.525	35.106	81.384	40.374	86.994	48.091	80.625	41.354	73.447	36.748	65.877	33.318	57.89	30.795	49.414	29.153	40.668	28.369	0.021645	0.01578	0.010498	0.0090514	-0.0022867	-0.00028449	-0.0012233	-0.0023536	0.00091338	0.00079552	-0.001223	-0.0003493
50	CM	AV1077	1892	Wairarapa; Wairarapa Plains Ecological Region and District/North Island/New Zealand/		Skin from Buller collection	NA	NA	NA	NA	Female	51.319	35.056	63.567	35.866	75.376	37.756	86.342	41.096	96.936	46.157	106.485	52.939	114.583	63.061	105.878	54.12	96.295	47.743	85.836	43.795	74.938	41.535	63.398	40.995	51.218	42.142	0.06139	0.0026194	0.00098649	0.0026031	-0.0075008	0.0015257	-0.0024754	0.0013225	0.00081953	-0.00035618	0.00025137	0.00015822
51	CM	AV1076	1891	Wairarapa; Wairarapa Plains Ecological Region and District/North Island/New Zealand/		Skin from Buller collection	NA	NA	NA	NA	Female	57.577	22.754	74.494	24.766	89.961	29.02	103.877	35.483	116.012	44.749	126.301	56.753	133.49	73.67	125.443	58.369	115.32	46.629	103.481	37.923	90.059	31.954	74.857	28.888	57.775	29.316	0.1158	-0.010256	-0.0028314	-0.011359	-0.00023784	-0.0025514	-0.00096443	-0.0019978	0.0005944	-7.52E-05	0.00196	-0.00071131
52	CM	AV1079	1891	Ngarara Ranges; Eastern Wairarapa Ecological Region and District/North Island/New Zealand/		Skin from Buller collection	NA	NA	NA	NA	Male	26.527	16.543	33.513	17.243	40.5	18.255	47.312	19.657	53.958	21.437	60.536	23.889	66.686	27.548	60.108	26.283	53.452	24.96	46.757	24.026	40.033	23.617	33.28	23.617	26.39	24.279	-0.075344	-0.0044274	-0.00094317	-0.0046946	0.0057797	-0.0014741	-0.0026478	0.0015068	0.00089338	-0.0020484	-2.50E-06	-0.00010521
53	CM	AV1080	1892	Puketoi Range; Puketoi Ecological District/Pahiatua Ecological Region/North Island/New Zealand/Puketoi Ecological District/Pahiatua Ecological Region/North Island/New Zealand		Skin from Buller collection	NA	NA	NA	NA	Female	22.748	17.09	37.937	18.945	52.046	22.607	64.887	28.242	76.532	35.989	86.72	46.107	94.467	60.521	86.063	47.281	75.945	37.796	64.512	30.519	51.882	25.612	38.054	23.077	22.913	23.147	0.098209	0.0041075	-0.0044183	-0.0054053	-0.0006398	-0.0017612	0.0010263	-0.0026763	0.00035496	-0.00037309	4.08E-05	0.0001726
54	CM	AV1078	1892	Makuri Ranges; Tararua Ecological Region and District/North Island/New Zealand/Tararua Ecological Region and District/North Island/New Zealand		Skin from Buller collection	NA	NA	NA	NA	Male	16.982	13.858	24.463	14.405	31.841	15.21	39.202	16.271	46.392	17.795	53.462	19.935	60.31	23.41	53.103	21.715	45.844	20.774	38.637	20.157	31.345	20.097	24.052	20.423	16.742	21.399	-0.058879	0.016402	0.0093951	0.0015977	-0.00024736	-0.0025961	-0.00032497	-0.0017232	0.00018029	-0.0015122	-0.00037027	-0.00048309
55	CM	AV355	NA	North Island/North Island/New Zealand		Study skin	NA	NA	NA	NA	Male	27.541	18.514	32.865	19.541	38.135	20.892	43.405	22.351	48.514	24.162	53.378	26.595	58.189	29.459	53.027	28.189	47.838	27.027	42.703	26.243	37.432	25.649	32.243	25.297	26.946	25.297	-0.099791	-0.014815	0.00073918	-0.0035235	-0.0016424	0.0011488	0.0045165	1.94E-05	-0.0018341	0.0021768	0.00077423	-0.00050591
56	CM	AV356	NA	North Island/		Study skin	NA	NA	NA	NA	Female	51.459	34.681	64.549	35.603	77.121	37.605	89.063	41.181	100.331	46.286	110.879	53.281	119.966	63.671	110.295	54.698	99.814	48.198	88.614	43.677	76.896	41.158	64.504	40.236	51.549	40.978	0.062748	0.019558	-0.0038901	-0.00076101	-0.0013697	-0.001076	-0.0007037	0.00076719	-0.0002096	-4.14E-05	-0.00098225	0.00014649
57	CM	AV357	NA	North Island/North Island/New Zealand		Study skin	NA	NA	NA	NA	Female	47.252	28.964	61.734	30.412	75.273	33.578	87.767	38.697	99.016	45.77	108.884	55.234	116.327	69.008	108.076	56.547	98.141	47.689	86.926	41.29	74.633	37.451	61.363	35.397	47.083	35.565	0.087177	-0.0053836	0.0010806	7.10E-05	-0.00015678	0.00096953	0.00053721	0.0008678	-0.00065483	-0.0001516	-0.0012464	-0.00029466
58	CM	AV1081	NA			Study skin	NA	NA	NA	NA	Female	46.907	28.132	58.177	29.339	68.653	31.722	78.57	35.371	87.78	40.58	96.02	47.201	102.876	57.382	95.49	48.319	87.104	42.169	77.893	37.99	68.064	35.224	57.677	33.9	46.524	34.106	0.063925	0.0019889	0.00051376	0.0043391	-0.002374	0.0017452	0.00060056	-0.0015241	0.0013628	0.0010633	-0.000668	-0.0009686
59	CM	AV1087	NA			Mounted specimen	NA	NA	NA	NA	Male	28.739	21.151	35.191	21.699	41.602	22.49	48.034	23.545	54.182	25.229	60.228	27.613	65.868	30.961	59.822	29.358	53.654	28.303	47.547	27.715	41.339	27.37	35.12	27.735	28.891	28.547	-0.070914	-0.012431	0.0010729	0.00058163	-0.00080443	0.001401	-0.00064714	-0.00041812	-0.00057242	-0.001359	0.0022158	0.0018863
60	CM	AV1126	NA			Study skin	NA	NA	NA	NA	Male	22.343	11.822	29.007	12.972	35.544	14.363	41.992	16.138	48.222	18.513	54.223	21.462	59.993	25.305	53.801	23.339	47.699	21.666	41.545	20.402	35.302	19.534	29.007	19.049	22.611	19.125	-0.070114	-0.0098025	-0.020911	-0.0018735	-0.0003296	0.0027562	0.0016781	-2.36E-05	-0.0004064	0.00088755	0.00036823	-0.0014536
61	CM	AV1110	NA	North Island; New Zealand/North Island/New Zealand		Mounted specimen (has been mounted)	NA	NA	NA	NA	Male	21.505	16.656	28.171	17.33	34.89	18.234	41.343	19.652	47.584	21.762	53.718	24.421	59.533	27.967	53.275	25.981	47.052	24.563	40.67	23.801	34.314	23.393	27.896	23.411	21.372	23.907	-0.065348	-0.0085036	0.0019295	0.0008174	-0.0021776	0.006664	0.0028493	0.0014142	0.00054016	-0.0010402	0.00012851	-0.0010841
62	CM	AV1109	NA	/Unknown		Mounted specimen (has been mounted).	NA	NA	NA	NA	Female	19.533	12.6	31.804	12.878	43.555	14.385	54.716	17.384	65.323	21.959	75.116	28.407	83.747	37.783	74.527	29.568	64.63	23.675	54.075	20.088	43.087	18.094	31.561	17.817	19.585	19.308	0.058781	0.0088202	0.0026675	-0.0002729	-0.0047628	0.0031217	-0.0021415	0.0006282	0.00042378	-0.00032948	0.0011035	0.00080857
63	CM	AV2244	NA	/New Zealand	W F H Rosenberg	Study skin from Parker collection	NA	NA	NA	NA	Female	13.48	7.371	27.37	8.259	40.577	10.596	52.658	14.879	63.766	21.193	73.714	29.81	81.751	42.198	72.963	31.055	62.998	22.848	51.924	17.183	39.962	13.838	27.011	12.627	13.224	13.531	0.088007	0.00088351	0.0051563	-0.0042681	-0.0012775	0.0011258	-0.0014005	0.0011171	-0.00037112	-0.000133	-0.00026872	0.00014083
64	CM	AV2245	NA	/New Zealand	Jonson & Sons	Study skin from Parker Collection	NA	NA	NA	NA	Male	22.96	14.997	29.291	16.207	35.594	17.501	41.896	19.218	47.946	21.356	53.798	24.029	59.144	28.053	53.179	26.365	47.214	25.07	41.165	24.001	35.172	23.157	29.009	22.904	22.876	23.016	-0.094175	-0.026602	-0.010875	-0.00067853	0.0057129	-0.0027551	0.0014415	-0.00010364	0.0014422	-2.36E-05	-0.00025633	-1.99E-06
65	CM	AV2727	NA			Dismounted (25.2.1958) specimen from O'Connor Collection (bought)	NA	NA	NA	NA	Female	14.306	9.049	24.224	10.076	33.786	11.738	42.994	14.391	51.66	18.238	59.747	23.524	66.49	31.835	59.168	24.738	51.044	20.124	42.434	17.08	33.404	15.25	24.046	14.708	14.288	15.203	0.043864	0.0057107	-0.0026183	0.008729	-0.002451	-0.0010943	-0.001314	0.00024479	-0.0002643	0.00039566	-0.00023554	0.00042196
66	CM	AV2729	NA			Dismounted (25.2.1958) specimen from O'Connor Collection (bought)	NA	NA	NA	NA	Male	35.747	21.72	43.385	23.303	50.967	25.22	58.328	27.442	65.494	30.219	72.437	33.608	78.659	39.01	71.771	36.149	64.966	33.566	57.911	31.428	50.828	29.955	43.524	29.122	36.08	29.081	-0.041492	0.0028762	-0.027873	-5.66E-05	0.0049575	-0.0057696	-0.0059552	1.82E-05	0.002223	0.00058455	3.48E-05	-0.00082974
67	CM	AV2745	1885	Mangaroa Hill; Hutt Valley/Upper Hutt/Wellington (province)/North Island/New Zealand	Mr Len HARRIS	Dismounted specimen 27.2.1958. One specimen of 3, shot in 1880's by Len Harris in Masterton Dist. See letters 15/4/43. N.B. glass in case wrapped in newspaper dated August 1868.	NA	NA	NA	NA	Male	23.951	22.423	30.864	22.824	37.685	23.596	44.552	24.398	51.312	25.633	57.855	27.778	64.383	30.602	57.608	29.522	50.849	28.904	44.182	28.704	37.485	28.858	30.756	29.568	24.028	30.849	-0.08246	-0.004612	0.010795	-0.0012001	-0.0069408	-0.0013	-0.001242	-0.0027885	-0.0016294	0.0010506	0.0012556	0.0011384
68	CM	AV2746	1885	Mangaroa Hill; Hutt Valley/Upper Hutt/Wellington (province)/North Island/New Zealand	Mr Len HARRIS	Dismounted specimen 27.2.1958. One specimen of 3, shot in 1880's by Len Harris in Masterton Dist. See letters 15/4/43. N.B. glass in case wrapped in newspaper dated August 1868.	NA	NA	NA	NA	Female	24.415	9.583	40.074	11.392	53.834	15.502	65.695	22.047	75.546	31.027	83.386	42.71	87.072	59.753	82.292	44.184	74.608	33.127	64.98	24.683	53.499	18.831	40.23	15.636	24.683	15.525	0.13258	-0.040604	0.00072554	-0.0092681	0.0050527	-0.0024915	0.0039977	-0.0024774	0.0018894	-0.00068693	-2.02E-05	-0.0010086
69	CM	AV2744	NA	WELLINGTON; Wellington Land District/Wellington Ecological District/Sounds-Wellington Ecological Region/New Zealand		Dismounted specimen 27.2.1958.	NA	NA	NA	NA	Male	26.472	19.372	32.93	20.862	39.3	22.528	45.611	24.31	51.922	26.56	57.795	29.482	63.464	33.134	57.445	31.206	51.396	29.745	45.231	28.489	39.066	27.612	32.755	26.969	26.531	26.882	-0.079724	-0.0042041	-0.021013	0.001011	-0.0040009	-0.0024269	0.0035176	-0.00073218	-0.00268	0.00071106	0.00049667	-0.00026467
70	CM	AV21282	1967	North Island; New Zealand/North Island/New Zealand	C N Hall	Study skin	NA	NA	NA	NA	Female	30.522	22.198	48.5	24.066	64.667	28.794	79.135	35.816	91.905	45.556	102.748	58.127	110.704	75.681	101.842	59.514	90.885	47.283	77.946	38.364	63.62	32.192	47.538	28.823	29.672	28.681	0.10658	-0.0055317	0.0085721	-0.0093538	0.0013612	0.0024062	0.00094627	-0.0019674	0.0016694	0.001037	0.00042395	-0.00024547
71	CM	AV36838	NA			Full mount	NA	NA	NA	NA	Female	22.497	15.348	35.139	16.459	46.913	19.104	57.919	23.204	67.875	29.222	76.659	37.441	83.849	48.831	75.953	38.653	67.087	31.12	57.172	25.849	46.448	22.558	34.796	21.083	22.275	21.709	0.079113	-0.0057939	0.00032088	-0.0035339	-0.0020887	0.0030596	-0.0024758	-0.00050134	-0.0013214	0.00092621	0.0011036	0.00021816
72	CM	AV2283	NA			Study skin	NA	NA	NA	NA	Male	29.601	21.883	37.06	22.165	44.495	22.612	51.813	23.365	59.084	24.518	66.26	26.33	73.366	29.248	65.978	28.189	58.801	27.53	51.531	27.412	44.33	27.695	37.13	28.401	29.871	29.53	-0.065439	0.015911	0.0052568	0.00066141	-0.0013579	-0.0016197	0.0006028	-6.05E-05	0.00053572	0.0013807	-0.00078858	-0.00077329
73	NHMW	11.538	1886	Manawatu River			7.47	-22.51	3.3	-22.50749008	Male	39.122	27.576	46.819	27.523	54.464	27.788	62.082	28.502	69.634	29.48	77.093	31.411	84.447	34.242	76.776	33.131	69.237	32.417	61.619	32.337	54.08	32.655	46.515	33.408	38.95	34.705	-0.052287	0.026918	0.013697	-0.0014296	0.0025966	2.84E-06	0.0011801	-0.00031754	-0.00059462	0.00077981	0.00017341	0.00050597
74	NHMW	11.539	1886	Manawatu River			6.18	-21.62	3.32	-21.61749008	Male	27.807	26.077	35.222	26.144	42.66	26.392	50.098	26.819	57.491	27.47	64.816	28.616	72.097	30.886	64.569	30.526	57.154	30.504	49.738	30.841	42.413	31.515	35.121	32.919	27.886	34.492	-0.077706	0.020634	0.019869	-0.0013655	-0.0055104	-0.0055288	-0.0011818	-0.0015084	0.0025522	0.00049606	-0.0022236	0.0016593
75	NHMW	11.541	1886	Manawatu River			5.54	-22.31	3.3	-22.30749008	Male	31.609	31.572	39.152	31.916	46.793	32.432	54.434	33.218	61.83	34.643	69.201	36.474	76.498	39.373	68.881	38.046	61.461	37.137	53.967	36.769	46.523	36.818	39.017	37.506	31.523	38.66	-0.04775	0.031103	0.0070997	-0.0015824	-0.0039178	-0.0016942	-0.00020343	-0.0010266	0.0011854	-0.00013713	-8.04E-05	-7.50E-05
76	NHMW	11.564	1886	Manawatu River			4.39	-22.55	3.34	-22.54749008	Female	56.536	34.008	70.399	35.2	83.396	38.016	95.346	42.601	106.177	49.28	115.888	58.45	123.542	71.121	114.913	60.002	105.13	51.626	94.191	45.85	82.494	42.276	69.533	40.832	55.995	41.373	0.073372	-0.012402	0.0045696	-0.0029565	-5.13E-05	0.0053935	-0.0035797	0.0009159	-0.00072998	0.0014144	-0.0001541	0.00081635
77	NHMW	11.565	1886	Manawatu River			5.25	-21.59	3.4	-21.58749008	Male	36.545	32.001	43.588	32.715	50.532	33.799	57.403	35.276	64.052	37.197	70.651	39.857	76.882	43.44	70.331	41.815	63.781	40.435	57.083	39.549	50.458	39.155	43.661	39.229	36.914	39.771	-0.070636	-0.0074542	-0.01146	-0.0015427	-0.0027328	0.0016964	0.00026487	0.0011123	0.00032018	0.00013007	-0.00116	0.00093608
78	NHMW	45.745	1881	Rimutaka Hill			5.56	-21.5	3.24	-21.49858769	Male	27.284	25.264	34.157	25.571	41.096	26.142	47.881	27.042	54.623	28.558	61.134	30.874	67.546	34.08	60.738	32.719	54.063	31.818	47.343	31.489	40.624	31.643	33.883	32.148	27.185	33.454	-0.075522	-0.010271	0.01455	-0.0014579	-0.0018355	0.0030652	-0.0014327	-0.0014021	-0.0013384	0.00023602	0.0011245	-0.002006
79	NHMW	45.746	1881	Rimutaka Hill			5.17	-21.82	3.35	-21.81858769	Female	14.196	10.916	28.705	12.615	42.394	15.954	54.93	21.304	66.1	28.666	75.941	38.351	83.108	52.431	75.004	39.796	65.104	30.775	54.071	24.097	41.847	19.781	28.549	17.535	14.06	17.555	0.088117	-0.0064523	-0.001549	-0.0011868	0.0016854	0.00022888	2.65E-05	-0.00024067	-0.00019577	-0.0010934	-0.00025531	-5.06E-05
80	CMNH	P24773	1892	PUKETOI RANGE		Source: W.L.BULLER.	4.98	-22.29	3.29	-22.2853685	Male	17.189	11.553	23.2	12.582	29.187	13.564	35.127	14.804	40.95	16.441	46.665	18.37	52.114	21.34	46.291	20.194	40.468	19.259	34.715	18.557	28.868	18.253	22.974	18.276	17.104	18.744	-0.085391	-0.00014782	-0.0020135	-0.0010192	-0.0035589	-0.0043582	-0.00068631	4.87E-05	0.0013229	-0.001216	-0.00099854	-0.0017437
81	CMNH	P24772	1892	PUKETOI RANGE		Source: W.L.BULLER.	5.57	-23.01	3.35	-23.0053685	Female	9.16	4.85	21.394	6.803	32.985	9.939	43.713	14.405	53.372	20.616	61.971	28.841	68.68	40.556	61.244	30.108	52.728	22.36	43.132	16.731	32.601	13.024	21.218	10.926	8.921	10.801	0.080958	0.0024941	-0.0040167	-0.0010214	-0.0014775	-0.0011494	-0.0019971	-0.00049411	-0.0010529	0.0019616	0.00050665	-0.0014347
82	CMNH	P24775	1892	WAIKANAE (VICINITY)		Source: W.L.BULLER.	5.83	-23.15	3.38	-23.1453685	Male	22.126	12.337	28.934	13.288	35.638	14.601	42.273	16.173	48.693	18.316	54.861	21.184	60.667	25.452	54.533	23.102	48.347	21.271	42.092	19.992	35.716	19.111	29.323	18.877	22.739	19.275	-0.048081	-0.006331	-0.024799	0.0019781	-0.00098763	-0.0015489	-0.0025775	-0.0010723	0.00032108	0.0010584	0.0014113	0.00022111
83	CMNH	P24776	1892	MAKURI RANGE		Source: W.L.BULLER.	5.67	-23.06	3.36	-23.0553685	Female	13.847	6.326	27.547	8.569	40.309	12.174	51.894	17.764	61.916	25.579	71.129	34.792	77.749	48.032	70.43	35.896	61.512	26.756	51.269	19.86	39.813	15.097	27.216	12.21	13.7	10.978	0.096878	0.011157	-0.0018573	-0.005019	0.0020383	0.00069497	0.004952	0.0017741	0.0016871	-6.25E-05	-0.0027795	-0.0013613
84	CM	AV21283	NA				NA	NA	NA	NA	Male	60.465	50.271	73.702	51.407	87.005	52.711	100.074	54.583	112.909	57.491	125.41	62.07	137.643	68.187	124.674	66.348	111.839	64.777	99.038	64.042	86.169	63.908	73.267	64.944	60.365	66.883	-0.091783	-0.016355	0.010162	-0.0043464	0.0018741	-7.73E-05	-0.00087175	0.00012277	-0.0018485	0.00096098	0.0012757	-0.00014414
[truncated: 28 more columns]
