# Supplementary material for: Extreme bill dimorphism leads to different but overlapping isotopic niches and similar trophic positions in sexes of the charismatic extinct huia
Source: Oecologia. 2021 Nov 29;198(1):67–77. doi: 10.1007/s00442-021-05082-8 (PMC8803797; doi:10.1007/s00442-021-05082-8)
Supplement: Supplementary file 3 — Supplementary file3 (R 29 kb) [file 442_2021_5082_MOESM3_ESM.r]

###############
### Dataset ###
###############

Huia<-read.csv("SupplementaryMaterial2_Dataset.csv")


#######################################
### 1) Males and females bill shape ###
#######################################

library(geomorph)

coordinatesHuia<-Huia[c(13:38)]
HuiaMatrix<-arrayspecs(coordinatesHuia,13,2)
Y.gpa<-gpagen(HuiaMatrix)

gdf<-geomorph.data.frame(Y.gpa,
                    Sex = Huia$Sex,
                    Nitrogen = Huia$normalised_d15N,
                    Carbon = Huia$CarbonCorrect) # geomorph data frame

fit1 <- procD.lm(coords ~ Sex,
                 data = gdf, iter = 1000,
                 RRPP = FALSE, print.progress = FALSE) # randomize raw values
fit2 <- procD.lm(coords ~ Sex,
                 data = gdf, iter = 1000,
                 RRPP = TRUE, print.progress = FALSE) # randomize residuals
summary(fit1)
summary(fit2)

## a) PC1
HuiaPC1_1<-lm(PC.1 ~ Sex, data=Huia)
drop1(HuiaPC1_1, test="F")
summary(lm(PC.1 ~ Sex-1, data=Huia))

## b) PC2
HuiaPC2_1<-lm(PC.2 ~ Sex, data=Huia)
drop1(HuiaPC2_1, test="F")
summary(lm(PC.2 ~ Sex-1, data=Huia))

## plot
pdf("PCA_scores_All.pdf", width = 10, height = 10, useDingbats = FALSE)
mar.default <- c(5,4,4,2) + 0.1
par(mar = mar.default + c(2, 7, 0, 0),
    mgp=c(4.5,2,0))
{
  plot(Huia$PC.2 ~ Huia$PC.1, type="n",
       ylab="PC2",
       xlab="PC1",
       cex.lab = 2.5,
       cex.axis = 1.8,
       xlim=c(-0.15,0.17),
       ylim=c(-0.06,0.07))
  points(Huia$PC.2 ~ Huia$PC.1, subset=Huia$Sex=="Male", cex=2, pch=22, col="black", bg="gray50", lwd=2)
  points(Huia$PC.2 ~ Huia$PC.1, subset=Huia$Sex=="Female", cex=2, pch=21, col="black", bg="white", lwd=2)
  
  require(car)
  library(ellipse)
  
  #95% confidence ellipse males
  Males<-subset(Huia, Huia$Sex=="Male")
  EllipseMales<-ellipse(cor(Males$PC.1,Males$PC.2),scale=c(sd(Males$PC.1),sd(Males$PC.2)), centre=c(mean(Males$PC.1), mean(Males$PC.2)), levels=0.95)
  lines(EllipseMales, lwd=3, col="gray25")
  
  #95% confidence ellipse females
  Females<-subset(Huia, Huia$Sex=="Female")
  EllipseFemales<-ellipse(cor(Females$PC.1,Females$PC.2),scale=c(sd(Females$PC.1),sd(Females$PC.2)), centre=c(mean(Females$PC.1), mean(Females$PC.2)), levels=0.95)
  lines(EllipseFemales, lwd=3, col="gray75")

}
dev.off()


###################################
### 2a) Morphology and Nitrogen ###
###################################

HuiaN_1<-lm(normalised_d15N ~ PC.1:PC.2 +
              PC.1 + PC.2, data=Huia)
drop1(HuiaN_1, test="F")
summary(HuiaN_1)

HuiaN_2<-lm(normalised_d15N ~ PC.1 + PC.2, data=Huia)
drop1(HuiaN_2, test="F")
summary(HuiaN_2)

HuiaN_3<-lm(normalised_d15N ~ PC.1, data=Huia)
drop1(HuiaN_3, test="F")
summary(HuiaN_3)

HuiaN_4<-lm(normalised_d15N ~ PC.2, data=Huia)
drop1(HuiaN_4, test="F")
summary(HuiaN_4)

# Plots
pdf("Huia_NitrogenPC1.pdf", width = 8, height = 7, useDingbats = FALSE)
mar.default <- c(5,4,4,2) + 0.1
par(mar = mar.default + c(2, 6, 0, 0),
    mgp=c(5,2,0)) 
{
  plot(normalised_d15N ~ PC.1, data=Huia, type="n",
       cex.lab = 3,
       cex.axis = 2.5,
       xlim=c(-0.11,0.15),
       ylim=c(3,8),
       xlab="PC1",
       ylab=expression(paste("feather ", delta^{15}, "N (\u2030)")))
  
  points(normalised_d15N ~ PC.1, data=Huia, subset=Huia$Sex=="Female", pch=21, col="black", bg="white", cex=2, lwd=2)
  points(normalised_d15N ~ PC.1, data=Huia, subset=Huia$Sex=="Male", pch=22, col="black", bg="gray50", cex=2, lwd=2)
  
  HuiaPC1<-subset(Huia, !is.na(Huia$PC.1))
  x_PC1<-length(HuiaPC1$PC.1)
  xseq_PC1 <- seq(min(HuiaPC1$PC.1), max(HuiaPC1$PC.1), length=x_PC1)
  predNitPC1 = predict(HuiaN_3, newdata = data.frame(PC.1 = xseq_PC1),interval="conf")
  
  polygon(c(xseq_PC1,rev(xseq_PC1)),c(predNitPC1[,"lwr"],rev(predNitPC1[,"upr"])),border=NA,
          col =  adjustcolor("black", alpha.f = 0.1))
  lines(xseq_PC1,predNitPC1[,"fit"],lwd=2,lty=2, col="black")
}
dev.off()

pdf("Huia_NitrogenPC2.pdf", width = 8, height = 7, useDingbats = FALSE)
mar.default <- c(5,4,4,2) + 0.1
par(mar = mar.default + c(2, 6, 0, 0),
    mgp=c(5,2,0)) 
{
  plot(normalised_d15N ~ PC.2, data=Huia, type="n",
       cex.lab = 3,
       cex.axis = 2.5,
       xlim=c(-0.06,0.06),
       ylim=c(3,8),
       xlab="PC2",
       ylab=expression(paste("feather ",delta^{15}, "N (\u2030)")))
  
  
  points(normalised_d15N ~ PC.2, data=Huia, subset=Huia$Sex=="Female", pch=21, col="black", bg="white", cex=2, lwd=2)
  points(normalised_d15N ~ PC.2, data=Huia, subset=Huia$Sex=="Male", pch=22, col="black", bg="gray50", cex=2, lwd=2)
  
  HuiaPC2<-subset(Huia, !is.na(Huia$PC.2))
  x_PC2<-length(HuiaPC2$PC.2)
  xseq_PC2 <- seq(min(HuiaPC2$PC.2), max(HuiaPC2$PC.2), length=x_PC2)
  predNitPC2 = predict(HuiaN_4, newdata = data.frame(PC.2 = xseq_PC2),interval="conf")
  
  polygon(c(xseq_PC2,rev(xseq_PC2)),c(predNitPC2[,"lwr"],rev(predNitPC2[,"upr"])),border=NA,
          col =  adjustcolor("black", alpha.f = 0.1))
  lines(xseq_PC2,predNitPC2[,"fit"],lwd=2,lty=2, col="black")
}
dev.off()


#################################
### 2b) Morphology and Carbon ###
#################################

HuiaC_1<-lm(CarbonCorrect ~ PC.1:PC.2 +
              PC.1 + PC.2, data=Huia)
drop1(HuiaC_1, test="F")
summary(HuiaC_1)

HuiaC_2<-lm(CarbonCorrect ~ PC.1 + PC.2, data=Huia)
drop1(HuiaC_2, test="F")
summary(HuiaC_2)

HuiaC_3<-lm(CarbonCorrect ~ PC.1, data=Huia)
drop1(HuiaC_3, test="F")
summary(HuiaC_3)

HuiaC_4<-lm(CarbonCorrect ~ PC.2, data=Huia)
drop1(HuiaC_4, test="F")
summary(HuiaC_4)

# plots
pdf("Huia_CarbonPC1.pdf", width = 8, height = 7, useDingbats = FALSE)
mar.default <- c(5,4,4,2) + 0.1
par(mar = mar.default + c(2, 6, 0, 0),
    mgp=c(5,2,0)) 
{
  plot(CarbonCorrect ~ PC.1, data=Huia, type="n",
       cex.lab = 3,
       cex.axis = 2.5,
       xlim=c(-0.11,0.15),
       ylim=c(-24,-21),
       xlab="PC1",
       ylab=expression(paste("feather ",delta^{13}, "C (\u2030)")))
  
  points(CarbonCorrect ~ PC.1, data=Huia, subset=Huia$Sex=="Female", pch=21, col="black", bg="white", cex=2, lwd=2)
  points(CarbonCorrect ~ PC.1, data=Huia, subset=Huia$Sex=="Male", pch=22, col="black", bg="gray50", cex=2, lwd=2)
  
  HuiaPC1<-subset(Huia, !is.na(Huia$PC.1))
  x_PC1<-length(Huia$PC.1)
  xseq_PC1 <- seq(min(Huia$PC.1), max(Huia$PC.1), length=x_PC1)
  predNitPC1 = predict(HuiaC_3, newdata = data.frame(PC.1 = xseq_PC1),interval="conf")
  
  polygon(c(xseq_PC1,rev(xseq_PC1)),c(predNitPC1[,"lwr"],rev(predNitPC1[,"upr"])),border=NA,
          col =  adjustcolor("black", alpha.f = 0.1))
  lines(xseq_PC1,predNitPC1[,"fit"],lwd=2,lty=1, col="black")
 }
dev.off()

pdf("Huia_CarbonPC2.pdf", width = 8, height = 7, useDingbats = FALSE)
mar.default <- c(5,4,4,2) + 0.1
par(mar = mar.default + c(2, 6, 0, 0),
    mgp=c(5,2,0)) 
{
  plot(CarbonCorrect ~ PC.2, data=Huia, type="n",
       cex.lab = 3,
       cex.axis = 2.5,
       xlim=c(-0.06,0.06),
       ylim=c(-24,-21),
       xlab="PC2",
       ylab=expression(paste("feather ",delta^{13}, "C (\u2030)")))
  
  points(CarbonCorrect ~ PC.2, data=Huia, subset=Huia$Sex=="Female", pch=21, col="black", bg="white", cex=2, lwd=2)
  points(CarbonCorrect ~ PC.2, data=Huia, subset=Huia$Sex=="Male", pch=22, col="black", bg="gray50", cex=2, lwd=2)
  
  HuiaPC2<-subset(Huia, !is.na(Huia$PC.2))
  x_PC2<-length(Huia$PC.2)
  xseq_PC2 <- seq(min(Huia$PC.2), max(Huia$PC.2), length=x_PC2)
  predNitPC2 = predict(HuiaC_4, newdata = data.frame(PC.2 = xseq_PC2),interval="conf")
  
  polygon(c(xseq_PC2,rev(xseq_PC2)),c(predNitPC2[,"lwr"],rev(predNitPC2[,"upr"])),border=NA,
          col =  adjustcolor("black", alpha.f = 0.1))
  lines(xseq_PC2,predNitPC2[,"fit"],lwd=2,lty=2, col="black")
}
dev.off()


###########################
### 3) Sex and Isotopes ###
###########################

## a) Nitrogen
HuiaN_1<-lm(normalised_d15N ~ Sex, data=Huia)
drop1(HuiaN_1, test="F")
summary(lm(normalised_d15N ~ Sex -1, data=Huia))

## b) Carbon
HuiaC_1<-lm(normalised_d13C ~ Sex, data=Huia)
drop1(HuiaC_1, test="F")
summary(lm(normalised_d13C~ Sex -1, data=Huia))

## c) MANOVA
Y<-cbind(Huia$normalised_d15N, Huia$normalised_d13C)

HuiaCN<-manova(Y~Sex, data=Huia)
summary(HuiaCN, test="Pillai")


##########################
### 4) paired analysis ###
##########################

HuiaPaired0<-subset(Huia, !is.na(Huia$Pair))
HuiaPaired1<-HuiaPaired0[c(8,11,12,65,67)]

male<-subset(HuiaPaired1, HuiaPaired1$Sex=="Male")
colnames(male)<-c("MaleN", "MaleC", "Sex", "Pair", "MaleTP")
female<-subset(HuiaPaired1, HuiaPaired1$Sex=="Female")
colnames(female)<-c("FemaleN", "FemaleC", "Sex", "Pair", "FemaleTP")
HuiaPaired<-merge(male,female, by="Pair")

## a) Wilcoxon paired test
library(MASS)
# Nitrogen
wilcox.test(HuiaPaired$MaleN, HuiaPaired$FemaleN, paired=TRUE) 
# Carbon
wilcox.test(HuiaPaired$MaleC, HuiaPaired$FemaleC, paired=TRUE)

## b) Multivariate Hotelling one-sample test
HuiaPaired2<-subset(HuiaPaired, select=-c(Pair,Sex.x, Sex.y, MaleTP,FemaleTP))
col_order <- c("MaleN", "FemaleN", "MaleC", "FemaleC")
HuiaPaired2 <- HuiaPaired2[, col_order]

# Paired comparisons for multivariate normal data
xbar<-colMeans(HuiaPaired2)
xbar
xvar<-var(HuiaPaired2)
xvar

# Apply the contrasts
Cstar <-matrix( c(1, 0, -1, 0, 0, 1, 0, -1), 2, 4, byrow=T)
Cstar
Cxbar <- Cstar %*% xbar
Cxvar <- Cstar %*% xvar %*%t(Cstar)

# Compute Hotelling statistic
p <- nrow(Cxvar)
n <- nrow(HuiaPaired)
nullmean <- rep(0, p)
d <- Cxbar-nullmean
t2<-n*t(d)%*%solve(Cxvar)%*%d;
t2mod<- (n-p)*t2/(p*(n-1))
pval <- 1- pf(t2mod,p,n-p)

cat("Hotelling T-squared statistic", fill=T)
t2

cat("p-value", fill=T)
pval


############################
#### 5a) CSIA compare TP ###
############################

HuiaCSIA_1<-lm(TP ~ as.factor(Sex), data=Huia)
drop1(HuiaCSIA_1, test="F")
summary(lm(TP ~ Sex -1, data=Huia))

## a) Wilcoxon paired test
HuiaPaired0<-subset(Huia, !is.na(Huia$Pair))
HuiaPaired1<-HuiaPaired0[c(8,11,12,65,67)]

male<-subset(HuiaPaired1, HuiaPaired1$Sex=="Male")
colnames(male)<-c("MaleN", "MaleC", "Sex", "Pair", "MaleTP")
female<-subset(HuiaPaired1, HuiaPaired1$Sex=="Female")
colnames(female)<-c("FemaleN", "FemaleC", "Sex", "Pair", "FemaleTP")
HuiaPaired<-merge(male,female, by="Pair")

library(MASS)
wilcox.test(HuiaPaired$MaleTP, HuiaPaired$FemaleTP, paired=TRUE)


########################
### 5b) CSIA all AAs ###
########################

csia<-subset(Huia, !is.na(Huia$TP))

Al<-(drop1(lm(Alanine ~ Sex, data=csia), test="F"))$`Pr(>F)`[2]
Al2<-(drop1(lm(Alanine ~ Sex, data=csia), test="F"))$`F`[2]
Gly<-(drop1(lm(Glycine ~ Sex, data=csia), test="F"))$`Pr(>F)`[2]
Gly2<-(drop1(lm(Glycine ~ Sex, data=csia), test="F"))$`F`[2]
Thr<-(drop1(lm(Threonine ~ Sex, data=csia), test="F"))$`Pr(>F)`[2]
Thr2<-(drop1(lm(Threonine ~ Sex, data=csia), test="F"))$`F`[2]
Ser<-(drop1(lm(Serine ~ Sex, data=csia), test="F"))$`Pr(>F)`[2]
Ser2<-(drop1(lm(Serine ~ Sex, data=csia), test="F"))$`F`[2]
Val<-(drop1(lm(Valine ~ Sex, data=csia), test="F"))$`Pr(>F)`[2]
Val2<-(drop1(lm(Valine ~ Sex, data=csia), test="F"))$`F`[2]
Leu<-(drop1(lm(Leucine ~ Sex, data=csia), test="F"))$`Pr(>F)`[2]
Leu2<-(drop1(lm(Leucine ~ Sex, data=csia), test="F"))$`F`[2]
Iso<-(drop1(lm(Isoleucine ~ Sex, data=csia), test="F"))$`Pr(>F)`[2]
Iso2<-(drop1(lm(Isoleucine ~ Sex, data=csia), test="F"))$`F`[2]
Pro<-(drop1(lm(Proline ~ Sex, data=csia), test="F"))$`Pr(>F)`[2]
Pro2<-(drop1(lm(Proline ~ Sex, data=csia), test="F"))$`F`[2]
AspA<-(drop1(lm(AsparticAcid ~ Sex, data=csia), test="F"))$`Pr(>F)`[2]
AspA2<-(drop1(lm(AsparticAcid ~ Sex, data=csia), test="F"))$`F`[2]
GluA<-(drop1(lm(GlutamicAcid ~ Sex, data=csia), test="F"))$`Pr(>F)`[2]
GluA2<-(drop1(lm(GlutamicAcid ~ Sex, data=csia), test="F"))$`F`[2]
Phe<-(drop1(lm(Phenylalanine ~ Sex, data=csia), test="F"))$`Pr(>F)`[2]
Phe2<-(drop1(lm(Phenylalanine ~ Sex, data=csia), test="F"))$`Pr(>F)`[2]

pvalues=c(Al, Gly, Thr, Ser, Val, Leu, Iso, Pro, AspA, GluA, Phe)
Fvalues=c(Al2, Gly2, Thr2, Ser2, Val2, Leu2, Iso2, Pro2, AspA2, GluA2, Phe2)
A=c("Alanine", "Glycine", "Threonine", "Serine", "Valine", "Leucine", "Isoleucine", "Proline", "Aspartic Acid","Glutamic Acid", "Phenilananine")
AAs<-data.frame(A,Fvalues,pvalues)

pvalueadjusted<-p.adjust(pvalues,method="bonferroni")

# Plot
# AAs
library(tidyr)
csia2<-csia %>% gather(Aminoacid, Value, c(Alanine:Phenylalanine), na.rm = FALSE, convert = FALSE)

csia2$Type<-ifelse(csia2$Aminoacid=="Threonine", "Metabolic",
                    ifelse(csia2$Aminoacid=="Glycine" | csia2$Aminoacid=="Serine" | csia2$Aminoacid=="Phenylalanine", "Source", "Trophic"))

csia2$Number<- (ifelse(csia2$Sex=="Female" & csia2$Aminoacid=="Glycine", 4,
                 ifelse(csia2$Sex=="Male" & csia2$Aminoacid=="Glycine", 5,
                 ifelse(csia2$Sex=="Female" & csia2$Aminoacid=="Serine", 6, 
                 ifelse(csia2$Sex=="Male" & csia2$Aminoacid=="Serine", 7, 
                 ifelse(csia2$Sex=="Female" & csia2$Aminoacid=="Phenylalanine",8,
                 ifelse(csia2$Sex=="Male" & csia2$Aminoacid=="Phenylalanine",9,
                 ifelse(csia2$Sex=="Female" & csia2$Aminoacid=="Alanine", 11,
                 ifelse(csia2$Sex=="Male" & csia2$Aminoacid=="Alanine", 12,
                 ifelse(csia2$Sex=="Female" & csia2$Aminoacid=="AsparticAcid",13,
                 ifelse(csia2$Sex=="Male" & csia2$Aminoacid=="AsparticAcid",14,
                 ifelse(csia2$Sex=="Female" & csia2$Aminoacid=="GlutamicAcid",15,
                 ifelse(csia2$Sex=="Male" & csia2$Aminoacid=="GlutamicAcid",16,
                 ifelse(csia2$Sex=="Female" & csia2$Aminoacid=="Isoleucine",17,
                 ifelse(csia2$Sex=="Male" & csia2$Aminoacid=="Isoleucine",18,
                 ifelse(csia2$Sex=="Female" & csia2$Aminoacid=="Leucine",19,
                 ifelse(csia2$Sex=="Male" & csia2$Aminoacid=="Leucine",20,
                 ifelse(csia2$Sex=="Female" & csia2$Aminoacid=="Proline",21,
                 ifelse(csia2$Sex=="Male" & csia2$Aminoacid=="Proline",22,
                 ifelse(csia2$Sex=="Female" & csia2$Aminoacid=="Valine",23,
                 ifelse(csia2$Sex=="Male" & csia2$Aminoacid=="Valine",24,
                 ifelse(csia2$Sex=="Female" & csia2$Aminoacid=="Threonine", 26,27))))))))))))))))))))))
                    
# calculate the means and standard errors
library(psych)
Dat2 = describeBy(csia2$Value, list(csia2$Sex, csia2$Aminoacid), mat=TRUE,digits=2)
Dat2$se = Dat2$sd/sqrt(Dat2$n)
Dat2<-data.frame(Dat2)

Dat2$Type<-ifelse(Dat2$group2=="Threonine", "Metabolic",
                    ifelse(Dat2$group2=="Glycine" | Dat2$group2=="Serine", "Intermediate",
                           ifelse(Dat2$group2=="Phenylalanine", "Source", "Trophic")))

Dat2$Number<- ifelse(Dat2$group1=="Female" & Dat2$group2=="Glycine", 4,
                     ifelse(Dat2$group1=="Male" & Dat2$group2=="Glycine", 5,
                     ifelse(Dat2$group1=="Female" & Dat2$group2=="Serine", 7, 
                     ifelse(Dat2$group1=="Male" & Dat2$group2=="Serine", 8, 
                     ifelse(Dat2$group1=="Female" & Dat2$group2=="Phenylalanine",10,
                     ifelse(Dat2$group1=="Male" & Dat2$group2=="Phenylalanine",11,
                     ifelse(Dat2$group1=="Female" & Dat2$group2=="Alanine", 13,
                     ifelse(Dat2$group1=="Male" & Dat2$group2=="Alanine", 14,
                     ifelse(Dat2$group1=="Female" & Dat2$group2=="AsparticAcid",16,
                     ifelse(Dat2$group1=="Male" & Dat2$group2=="AsparticAcid",17,
                     ifelse(Dat2$group1=="Female" & Dat2$group2=="GlutamicAcid",19,
                     ifelse(Dat2$group1=="Male" & Dat2$group2=="GlutamicAcid",20,
                     ifelse(Dat2$group1=="Female" & Dat2$group2=="Isoleucine",22,
                     ifelse(Dat2$group1=="Male" & Dat2$group2=="Isoleucine",23,
                     ifelse(Dat2$group1=="Female" & Dat2$group2=="Leucine",25,
                     ifelse(Dat2$group1=="Male" & Dat2$group2=="Leucine",26,
                     ifelse(Dat2$group1=="Female" & Dat2$group2=="Proline",28,
                     ifelse(Dat2$group1=="Male" & Dat2$group2=="Proline",29,
                     ifelse(Dat2$group1=="Female" & Dat2$group2=="Valine",31,
                     ifelse(Dat2$group1=="Male" & Dat2$group2=="Valine",32,
                     ifelse(Dat2$group1=="Female" & Dat2$group2=="Threonine", 34,35)))))))))))))))))))))

# Bulk data
Dat3 = describeBy(Huia$normalised_d15N, list(Huia$Sex), mat=TRUE,digits=2)
Dat3$se = Dat3$sd/sqrt(Dat3$n)
Dat3<-data.frame(Dat3)
Dat3$Number<-ifelse(Dat3$group1=="Female",1,2)

pdf("AAs.pdf", width = 10, height = 7, useDingbats = FALSE)
mar.default <- c(5,4,4,2) + 0.1
par(mar = mar.default + c(2, 6, 0, 0),
    mgp=c(5,2,0))

{
  plot(csia2$Value, type="n", 
       cex.lab = 2, 
       cex.axis = 2, 
       xaxt="n", 
       xlim=c(1,35), 
       ylim=c(-25,22), 
       xlab="", 
       ylab=expression(paste("feather ", delta^{15}, "N"[bulk], " or " , delta^{15}, "N"[AA],"(\u2030)")))

  #standard errors
  arrows(as.numeric(Dat2$Number), Dat2$mean-Dat2$se, as.numeric(Dat2$Number), Dat2$mean+Dat2$se,length=0.05, angle=90, code=3, lwd=2)
  arrows(as.numeric(Dat3$Number), Dat3$mean-Dat3$se, as.numeric(Dat3$Number), Dat3$mean+Dat3$se,length=0.05, angle=90, code=3, lwd=2)
  
  #BulkMean
  points(Dat3$mean ~ as.numeric(Dat3$Number), subset=Dat3$group1=="Female", lwd=3, cex=2, pch=21, col="black", bg="white")
  points(Dat3$mean ~ as.numeric(Dat3$Number), subset=Dat3$group1=="Male", lwd=2, cex=2, pch=22, col="black", bg="gray50")

  #IntMean
  Intermediate2<-subset(Dat2, Dat2$Type=="Intermediate")
  points(Intermediate2$mean ~ as.numeric(Intermediate2$Number), subset=Intermediate2$group1=="Female", lwd=3, cex=2, pch=21, col="black", bg="white")
  points(Intermediate2$mean ~ as.numeric(Intermediate2$Number), subset=Intermediate2$group1=="Male", lwd=2, cex=2, pch=22, col="black", bg="gray50")

  #SourceMean
  Source2<-subset(Dat2, Dat2$Type=="Source")
  points(Source2$mean ~ as.numeric(Source2$Number), subset=Source2$group1=="Female", lwd=3, cex=2, pch=21, col="black", bg="white")
  points(Source2$mean ~ as.numeric(Source2$Number), subset=Source2$group1=="Male", lwd=2, cex=2, pch=22, col="black", bg="gray50")

  #TrophicMean
  Trophic2<-subset(Dat2, Dat2$Type=="Trophic")
  points(Trophic2$mean ~ as.numeric(Trophic2$Number), subset=Trophic2$group1=="Female", lwd=3, cex=2, pch=21, col="black", bg="white")
  points(Trophic2$mean ~ as.numeric(Trophic2$Number), subset=Trophic2$group1=="Male", lwd=2, cex=2, pch=22, col="black", bg="gray50")
  
  #MetabolicMean
  Metabolic2<-subset(Dat2, Dat2$Type=="Metabolic")
  points(Metabolic2$mean ~ as.numeric(Metabolic2$Number), subset=Metabolic2$group1=="Female", lwd=3, cex=2, pch=21, col="black", bg="white")
  points(Metabolic2$mean ~ as.numeric(Metabolic2$Number), subset=Metabolic2$group1=="Male", lwd=2, cex=2, pch=22, col="black", bg="gray50")
  
  #add lines separating the parts of the plot
  abline(v=3, lty=1, lwd=2)
  abline(v=9, lty=1, lwd=2)
  abline(v=12, lty=1, lwd=2)
  abline(v=33, lty=1, lwd=2)
  abline(h=0, lty=1)
 
  abline(v=6, lty=2)
  abline(v=15, lty=2)
  abline(v=18, lty=2)
  abline(v=21, lty=2)
  abline(v=24, lty=2)
  abline(v=27, lty=2)
  abline(v=30, lty=2)
  
  text(1.5, par("usr")[3],
       labels = c("Bulk"),
       srt =0, pos = 1, xpd = TRUE, cex =1.5)
  
  text(seq(4.5,11.5, by=3), par("usr")[3],
       labels = c("Gly", "Ser", "Phe"),
       srt =0, pos = 1, xpd = TRUE, cex =1.5)
  
  text(seq(13.5,31.5, by=3), par("usr")[3],
       labels = c("Ala", "Asx", "Glx", "Ile", "Leu", "Pro", "Val"),
       srt =0, pos = 1, xpd = TRUE, cex =1.5)
  
  text(35, par("usr")[3],
       labels = c("Thr"),
       srt =0, pos = 1, xpd = TRUE, cex =1.5)
  
  text(6, par("usr")[2]-6,
       labels = c("Int."),
       srt =0, pos = 1, xpd = TRUE, cex =2)
  
  text(11, par("usr")[2]-6,
       labels = c("Source"),
       srt =0, pos = 1, xpd = TRUE, cex =2)
  
  text(22, par("usr")[2]-6,
       labels = c("Trophic"),
       srt =0, pos = 1, xpd = TRUE, cex =2)
  
    text(35, par("usr")[2]-6,
       labels = c("Metabolic"),
       srt =0, pos = 1, xpd = TRUE, cex =2)
  
}
dev.off()


########################################
### 5d) CSIA plot Trophic position #####
########################################

csia<-subset(Huia, !is.na(Huia$TP))

pdf("TrophicLevel.pdf", width = 8, height = 11, useDingbats = FALSE)
mar.default <- c(5,4,4,2) + 0.1
par(mar = mar.default + c(2, 7, 0, 0),
    mgp=c(6,2,0))
{

  plot(csia$GlutamicAcid ~ csia$Phenylalanine, type="n", #type = n makes a blank plot
     cex.lab = 3.5, #size of the labels
     cex.axis = 3.3, #size of the axis
     xlim=c(2,10), #limits of the x axis
     ylim=c(0,20), #limits of the y axis
     ylab=expression(paste("feather ", delta^{15}, "N"[Glx],"(\u2030)")), #no labels for x axis, you will add it later
     xlab=expression(paste("feather ", delta^{15}, "N"[Phe],"(\u2030)")),) #label of y axis

#Pair 1
points(csia$GlutamicAcid ~ csia$Phenylalanine, subset=csia$Sex=="Female"& csia$Pair==1, pch=21, cex=3.5, lwd = 5, col="#a6cee3", bg="white")
points(csia$GlutamicAcid ~ csia$Phenylalanine, subset=csia$Sex=="Male"& csia$Pair==1, pch=22, cex=3.5, lwd = 5, col="#a6cee3", bg="gray50")

#Pair 2
points(csia$GlutamicAcid ~ csia$Phenylalanine, subset=csia$Sex=="Female"& csia$Pair==2, pch=21, cex=3.5, lwd = 5, col="#33a02c", bg="white")
points(csia$GlutamicAcid ~ csia$Phenylalanine, subset=csia$Sex=="Male"& csia$Pair==2, pch=22, cex=3.5, lwd = 5, col="#33a02c", bg="gray50")

#Pair 3
points(csia$GlutamicAcid ~ csia$Phenylalanine, subset=csia$Sex=="Female"& csia$Pair==3, pch=21, cex=3.5, lwd = 5, col="#e31a1c", bg="white")
points(csia$GlutamicAcid ~ csia$Phenylalanine, subset=csia$Sex=="Male"& csia$Pair==3, pch=22, cex=3.5, lwd = 5, col="#e31a1c", bg="gray50")

#Pair 4
points(csia$GlutamicAcid ~ csia$Phenylalanine, subset=csia$Sex=="Female"& csia$Pair==4, pch=21, cex=3.5, lwd = 5, col="#ff7f00", bg="white")
points(csia$GlutamicAcid ~ csia$Phenylalanine, subset=csia$Sex=="Male"& csia$Pair==4, pch=22, cex=3.5, lwd = 5, col="#ff7f00", bg="gray50")

#Pair 5
points(csia$GlutamicAcid ~ csia$Phenylalanine, subset=csia$Sex=="Female"& csia$Pair==5, pch=21, cex=3.5, lwd = 5, col="#cab2d6", bg="white")
points(csia$GlutamicAcid ~ csia$Phenylalanine, subset=csia$Sex=="Male"& csia$Pair==5, pch=22, cex=3.5, lwd = 5, col="#cab2d6", bg="gray50")

#Pair 6
points(csia$GlutamicAcid ~ csia$Phenylalanine, subset=csia$Sex=="Female"& csia$Pair==6, pch=21, cex=3.5, lwd = 5, col="#b15928", bg="white")
points(csia$GlutamicAcid ~ csia$Phenylalanine, subset=csia$Sex=="Male"& csia$Pair==6, pch=22, cex=3.5, lwd = 5, col="#b15928", bg="gray50")

#TP2 line
abline(-7.6,1, lty=2, lwd=2)
abline(-0.8,1, lty=2, lwd=2)
abline(6.8,1, lty=2, lwd=2)
abline(14.4,1, lty=2, lwd=2)

text(7, par("usr")[3]+1.5,
     labels = c("TP = 1"),
     srt =40, pos = 1, xpd = TRUE, cex =2)

text(2.5, par("usr")[3]+4,
     labels = c("TP = 2"),
     srt =40, pos = 1, xpd = TRUE, cex =2)

text(2.5, par("usr")[3]+11.5,
     labels = c("TP = 3"),
     srt =40, pos = 1, xpd = TRUE, cex =2)

text(2.5, par("usr")[3]+19,
     labels = c("TP = 4"),
     srt =40, pos = 1, xpd = TRUE, cex =2)

}
dev.off()


####################
###  6a) SIBER   ###
####################

#Source:
#https://github.com/AndrewLJackson/SIBER/blob/master/vignettes/siber-comparing-populations.Rmd

library(SIBER)
library(rjags)
library(siar)

HuiaSiber0<-subset(Huia, !is.na(Huia$normalised_d15N))
HuiaSiber<-HuiaSiber0[c(11,8,12)]
colnames(HuiaSiber)<-c("iso1", "iso2", "group")
HuiaSiber<-cbind(HuiaSiber, community=1)
siber.example <- createSiberObject(HuiaSiber)

# Calculate sumamry statistics for each group: TA, SEA and SEAc
group.ML <- groupMetricsML(siber.example)
print(group.ML)

# Using Bayesian Inference to calculate uncertainty around ellipses
parms <- list()
parms$n.iter <- 2 * 10^5   # number of iterations to run the model for
parms$n.burnin <- 1 * 10^3 # discard the first set of values
parms$n.thin <- 10     # thin the posterior by this many
parms$n.chains <- 2        # run this many chains

# define the priors
priors <- list()
priors$R <- 1 * diag(2)
priors$k <- 2
priors$tau.mu <- 1.0E-3

# fit the ellipses which uses an Inverse Wishart prior
# on the covariance matrix Sigma, and a vague normal prior on the 
# means. Fitting is via the JAGS method.
ellipses.posterior <- siberMVN(siber.example, parms, priors)

# SEA.B for each group.
SEA.B <- siberEllipses(ellipses.posterior)


pdf("Posterior.pdf", width = 10, height = 10, useDingbats = FALSE)
{
siberDensityPlot(SEA.B, xticklabels = c("Male", "Female"),
                 xlab = "",
                 ylab = expression("Standard Ellipse Area " ('\u2030' ^2) ),
                 ylim=c(0,3),
                 bty = "L",
                 las = 1,
                 main = ""
)
}
dev.off()
  
# Comparing the posterior distributions
Pg1.1_lt_g1.2 <- sum( SEA.B[,1] < SEA.B[,2] ) / nrow(SEA.B)
print(Pg1.1_lt_g1.2)

# Overlap Between Ellipses
overlap.G1.1.G1.2 <- maxLikOverlap("1.Female", "1.Male", siber.example, p = NULL, n =)

prop.of.first <- as.numeric(overlap.G1.1.G1.2["overlap"] / overlap.G1.1.G1.2["area.1"])
print(prop.of.first)
prop.of.second <- as.numeric(overlap.G1.1.G1.2["overlap"] / overlap.G1.1.G1.2["area.2"])
print(prop.of.second)
prop.of.both <- as.numeric(overlap.G1.1.G1.2["overlap"] / (overlap.G1.1.G1.2["area.1"] + overlap.G1.1.G1.2["area.2"]))
print(prop.of.both)

bayes.overlap.G1.G2 <- bayesianOverlap("1.Female", "1.Male", ellipses.posterior, 
                                       draws = 10, p.interval = 0.95,
                                       n = 360)
print(bayes.overlap.G1.G2)


#########################################
### 6b) Plot Isotope with 40% ellipse ###
#########################################

library("SIBER")

HuiaSiber0<-subset(Huia, !is.na(Huia$normalised_d15N))
HuiaSiber<-HuiaSiber0[c(11,8,12)]
colnames(HuiaSiber)<-c("iso1", "iso2", "group")
HuiaSiber<-cbind(HuiaSiber, community=1)

siber.example <- createSiberObject(HuiaSiber)

pdf("HuiaNC.pdf", width = 10, height = 10, useDingbats = FALSE)
mar.default <- c(5,4,4,2) + 0.1
par(mar = mar.default + c(2, 7, 0, 0),
    mgp=c(4.5,2,0))
{
  plot(Huia$normalised_d15N~Huia$CarbonCorrect, type="n",
       xlab = expression(paste("feather ", delta^{13}, "C (\u2030)")),
       ylab = expression(paste("feather ",delta^{15}, "N (\u2030)")),
       ylim = c(2.5,8),
       xlim= c(-24,-21),
       cex.axis = 2.5,
       cex.lab= 2.5,
       cex.main = 2)

  community.hulls.args <- list(col = 1, lty = 1, lwd = 1)
  group.ellipses.args  <- list(n = 100, p.interval = NULL, 
                               lty = 1, lwd = 2)
  group.hull.args      <- list(lty = 2, col = "grey20")

  #Male female points  
  points(Huia$normalised_d15N~Huia$CarbonCorrect, subset=Huia$Sex=="Female", pch=21, cex=2.5, lwd = 2, col="black", bg="white")
  points(Huia$normalised_d15N~Huia$CarbonCorrect, subset=Huia$Sex=="Male", pch=22, cex=2.5, lwd = 2, col="black", bg="gray50")
  
  #Pair 1
  points(Huia$normalised_d15N~Huia$CarbonCorrect, subset=Huia$Sex=="Female"& Huia$Pair==1, pch=21, cex=2.5, lwd = 5, col="#a6cee3", bg="white")
  points(Huia$normalised_d15N~Huia$CarbonCorrect, subset=Huia$Sex=="Male"& Huia$Pair==1, pch=22, cex=2.5, lwd = 5, col="#a6cee3", bg="gray50")
  
  #Pair 2
  points(Huia$normalised_d15N~Huia$CarbonCorrect, subset=Huia$Sex=="Female"& Huia$Pair==2, pch=21, cex=2.5, lwd = 5, col="#33a02c", bg="white")
  points(Huia$normalised_d15N~Huia$CarbonCorrect, subset=Huia$Sex=="Male"& Huia$Pair==2, pch=22, cex=2.5, lwd = 5, col="#33a02c", bg="gray50")
  
  #Pair 3
  points(Huia$normalised_d15N~Huia$CarbonCorrect, subset=Huia$Sex=="Female"& Huia$Pair==3, pch=21, cex=2.5, lwd = 5, col="#e31a1c", bg="white")
  points(Huia$normalised_d15N~Huia$CarbonCorrect, subset=Huia$Sex=="Male"& Huia$Pair==3, pch=22, cex=2.5, lwd = 5, col="#e31a1c", bg="gray50")
  
  #Pair 4
  points(Huia$normalised_d15N~Huia$CarbonCorrect, subset=Huia$Sex=="Female"& Huia$Pair==4, pch=21, cex=2.5, lwd = 5, col="#ff7f00", bg="white")
  points(Huia$normalised_d15N~Huia$CarbonCorrect, subset=Huia$Sex=="Male"& Huia$Pair==4, pch=22, cex=2.5, lwd = 5, col="#ff7f00", bg="gray50")
  
  #Pair 5
  points(Huia$normalised_d15N~Huia$CarbonCorrect, subset=Huia$Sex=="Female"& Huia$Pair==5, pch=21, cex=2.5, lwd = 5, col="#cab2d6", bg="white")
  points(Huia$normalised_d15N~Huia$CarbonCorrect, subset=Huia$Sex=="Male"& Huia$Pair==5, pch=22, cex=2.5, lwd = 5, col="#cab2d6", bg="gray50")
  
  #Pair 6
  points(Huia$normalised_d15N~Huia$CarbonCorrect, subset=Huia$Sex=="Female"& Huia$Pair==6, pch=21, cex=2.5, lwd = 5, col="#b15928", bg="white")
  points(Huia$normalised_d15N~Huia$CarbonCorrect, subset=Huia$Sex=="Male"& Huia$Pair==6, pch=22, cex=2.5, lwd = 5, col="#b15928", bg="gray50")
 
  #40% ellipses
  palette(c("gray75","gray25"))
  plotGroupEllipses(siber.example, n = 100, p.interval = NULL,
                    col=c("gray75","gray25"),
                    lty = 1, lwd = 3)
  
}
dev.off()
